# Supplementary material for: Growth-Inhibitory Effect of Chicken Egg Yolk Polyclonal Antibodies (IgY) on Zoonotic Pathogens Campylobacter jejuni, Salmonella spp. and Escherichia coli, In Vitro
Source: Int J Mol Sci. 2025 Jan 25;26(3):1040. doi: 10.3390/ijms26031040 (PMC11816624; doi:10.3390/ijms26031040)
Supplement: Supplementary file 1 [file ijms-26-01040-s001.zip]

Archive with 2 entries (2 files):
- Supplementary Figure S1.pdf
- Supplementary Tables S1 and S2.pdf
